# Supplementary material for: Protein turnover measurement using selected reaction monitoring-mass spectrometry (SRM-MS)
Source: Philos Trans A Math Phys Eng Sci. 2016 Oct 28;374(2079):20150362. doi: 10.1098/rsta.2015.0362 (PMC5031629; doi:10.1098/rsta.2015.0362)
Supplement: Holman et al. - Supplementary Table 1 - Revision 1 [file rsta20150362supp2.csv]

protein.name	peptide.seq	precursor.charge_state	precursor.mz	product.m_z	peptide_unmod.seq	ion_name	label_type
sp|O88844|IDHC_MOUSE	IIWELIK.2	2	457.789121	801.486902	IIWELIK	y6	light
sp|O88844|IDHC_MOUSE	IIWELIK.2	2	457.789121	688.402838	IIWELIK	y5	light
sp|O88844|IDHC_MOUSE	IIWELIK.2	2	457.789121	502.323525	IIWELIK	y4	light
sp|O88844|IDHC_MOUSE	IIWELIK.2	2	457.789121	373.280932	IIWELIK	y3	light
sp|O88844|IDHC_MOUSE	IIWELIK.2	2	460.799185	807.507031	IIWELIK	y6	heavy
sp|O88844|IDHC_MOUSE	IIWELIK.2	2	460.799185	694.422967	IIWELIK	y5	heavy
sp|O88844|IDHC_MOUSE	IIWELIK.2	2	460.799185	508.343654	IIWELIK	y4	heavy
sp|O88844|IDHC_MOUSE	IIWELIK.2	2	460.799185	379.301061	IIWELIK	y3	heavy
sp|O88844|IDHC_MOUSE	DAAEAIK.2	2	359.192511	458.188154	DAAEAIK	b5	light
sp|O88844|IDHC_MOUSE	DAAEAIK.2	2	359.192511	571.272218	DAAEAIK	b6	light
sp|O88844|IDHC_MOUSE	DAAEAIK.2	2	362.202575	458.188154	DAAEAIK	b5	heavy
sp|O88844|IDHC_MOUSE	DAAEAIK.2	2	362.202575	571.272218	DAAEAIK	b6	heavy
sp|O88844|IDHC_MOUSE	YNVGVK.2	2	340.192314	516.314023	YNVGVK	y5	light
sp|O88844|IDHC_MOUSE	YNVGVK.2	2	340.192314	402.271095	YNVGVK	y4	light
sp|O88844|IDHC_MOUSE	YNVGVK.2	2	340.192314	434.20341	YNVGVK	b4	light
sp|O88844|IDHC_MOUSE	YNVGVK.2	2	340.192314	533.271824	YNVGVK	b5	light
sp|O88844|IDHC_MOUSE	YNVGVK.2	2	343.202378	522.334152	YNVGVK	y5	heavy
sp|O88844|IDHC_MOUSE	YNVGVK.2	2	343.202378	408.291224	YNVGVK	y4	heavy
sp|O88844|IDHC_MOUSE	YNVGVK.2	2	343.202378	434.20341	YNVGVK	b4	heavy
sp|O88844|IDHC_MOUSE	YNVGVK.2	2	343.202378	533.271824	YNVGVK	b5	heavy
sp|O88844|IDHC_MOUSE	C[+57.0]ATITPDEK.2	2	517.744782	803.414525	CATITPDEK	y7	light
sp|O88844|IDHC_MOUSE	C[+57.0]ATITPDEK.2	2	517.744782	702.366846	CATITPDEK	y6	light
sp|O88844|IDHC_MOUSE	C[+57.0]ATITPDEK.2	2	517.744782	589.282782	CATITPDEK	y5	light
sp|O88844|IDHC_MOUSE	C[+57.0]ATITPDEK.2	2	517.744782	488.235104	CATITPDEK	y4	light
sp|O88844|IDHC_MOUSE	C[+57.0]ATITPDEK.2	2	520.754846	809.434654	CATITPDEK	y7	heavy
sp|O88844|IDHC_MOUSE	C[+57.0]ATITPDEK.2	2	520.754846	708.386975	CATITPDEK	y6	heavy
sp|O88844|IDHC_MOUSE	C[+57.0]ATITPDEK.2	2	520.754846	595.302911	CATITPDEK	y5	heavy
sp|O88844|IDHC_MOUSE	C[+57.0]ATITPDEK.2	2	520.754846	494.255233	CATITPDEK	y4	heavy
sp|O88844|IDHC_MOUSE	EAIIC[+57.0]K.2	2	367.199282	604.348694	EAIICK	y5	light
sp|O88844|IDHC_MOUSE	EAIIC[+57.0]K.2	2	367.199282	533.31158	EAIICK	y4	light
sp|O88844|IDHC_MOUSE	EAIIC[+57.0]K.2	2	367.199282	420.227516	EAIICK	y3	light
sp|O88844|IDHC_MOUSE	EAIIC[+57.0]K.2	2	367.199282	427.255111	EAIICK	b4	light
sp|O88844|IDHC_MOUSE	EAIIC[+57.0]K.2	2	370.209346	610.368823	EAIICK	y5	heavy
sp|O88844|IDHC_MOUSE	EAIIC[+57.0]K.2	2	370.209346	539.331709	EAIICK	y4	heavy
sp|O88844|IDHC_MOUSE	EAIIC[+57.0]K.2	2	370.209346	426.247645	EAIICK	y3	heavy
sp|O88844|IDHC_MOUSE	EAIIC[+57.0]K.2	2	370.209346	427.255111	EAIICK	b4	heavy
sp|O88844|IDHC_MOUSE	ATDFVVPGPGK.2	2	544.292756	915.493444	ATDFVVPGPGK	y9	light
sp|O88844|IDHC_MOUSE	ATDFVVPGPGK.2	2	544.292756	653.398087	ATDFVVPGPGK	y7	light
sp|O88844|IDHC_MOUSE	ATDFVVPGPGK.2	2	544.292756	554.329673	ATDFVVPGPGK	y6	light
sp|O88844|IDHC_MOUSE	ATDFVVPGPGK.2	2	544.292756	455.261259	ATDFVVPGPGK	y5	light
sp|O88844|IDHC_MOUSE	ATDFVVPGPGK.2	2	547.302821	921.513573	ATDFVVPGPGK	y9	heavy
sp|O88844|IDHC_MOUSE	ATDFVVPGPGK.2	2	547.302821	659.418216	ATDFVVPGPGK	y7	heavy
sp|O88844|IDHC_MOUSE	ATDFVVPGPGK.2	2	547.302821	560.349802	ATDFVVPGPGK	y6	heavy
sp|O88844|IDHC_MOUSE	ATDFVVPGPGK.2	2	547.302821	461.281388	ATDFVVPGPGK	y5	heavy
sp|O88844|IDHC_MOUSE	VEITYTPK.2	2	475.7633	851.45091	VEITYTPK	y7	light
sp|O88844|IDHC_MOUSE	VEITYTPK.2	2	475.7633	722.408317	VEITYTPK	y6	light
sp|O88844|IDHC_MOUSE	VEITYTPK.2	2	475.7633	609.324253	VEITYTPK	y5	light
sp|O88844|IDHC_MOUSE	VEITYTPK.2	2	475.7633	508.276575	VEITYTPK	y4	light
sp|O88844|IDHC_MOUSE	VEITYTPK.2	2	478.773365	857.471039	VEITYTPK	y7	heavy
sp|O88844|IDHC_MOUSE	VEITYTPK.2	2	478.773365	728.428446	VEITYTPK	y6	heavy
sp|O88844|IDHC_MOUSE	VEITYTPK.2	2	478.773365	615.344382	VEITYTPK	y5	heavy
sp|O88844|IDHC_MOUSE	VEITYTPK.2	2	478.773365	514.296704	VEITYTPK	y4	heavy
sp|O88844|IDHC_MOUSE	VTYMVHDFEEGGGVAMGMYNQDK.3	3	860.039753	1057.444127	VTYMVHDFEEGGGVAMGMYNQDK	y9	light
sp|O88844|IDHC_MOUSE	VTYMVHDFEEGGGVAMGMYNQDK.3	3	860.039753	798.345065	VTYMVHDFEEGGGVAMGMYNQDK	y6	light
sp|O88844|IDHC_MOUSE	VTYMVHDFEEGGGVAMGMYNQDK.3	3	860.039753	667.30458	VTYMVHDFEEGGGVAMGMYNQDK	y5	light
sp|O88844|IDHC_MOUSE	VTYMVHDFEEGGGVAMGMYNQDK.3	3	860.039753	504.241252	VTYMVHDFEEGGGVAMGMYNQDK	y4	light
sp|O88844|IDHC_MOUSE	VTYMVHDFEEGGGVAMGMYNQDK.3	3	862.046463	1063.464256	VTYMVHDFEEGGGVAMGMYNQDK	y9	heavy
sp|O88844|IDHC_MOUSE	VTYMVHDFEEGGGVAMGMYNQDK.3	3	862.046463	804.365194	VTYMVHDFEEGGGVAMGMYNQDK	y6	heavy
sp|O88844|IDHC_MOUSE	VTYMVHDFEEGGGVAMGMYNQDK.3	3	862.046463	673.324709	VTYMVHDFEEGGGVAMGMYNQDK	y5	heavy
sp|O88844|IDHC_MOUSE	VTYMVHDFEEGGGVAMGMYNQDK.3	3	862.046463	510.261381	VTYMVHDFEEGGGVAMGMYNQDK	y4	heavy
sp|O88844|IDHC_MOUSE	SIEDFAHSSFQMALSK.3	3	599.954054	549.306495	SIEDFAHSSFQMALSK	y5	light
sp|O88844|IDHC_MOUSE	SIEDFAHSSFQMALSK.3	3	599.954054	799.369397	SIEDFAHSSFQMALSK	y14	light
sp|O88844|IDHC_MOUSE	SIEDFAHSSFQMALSK.3	3	599.954054	734.848101	SIEDFAHSSFQMALSK	y13	light
sp|O88844|IDHC_MOUSE	SIEDFAHSSFQMALSK.3	3	601.960764	555.326624	SIEDFAHSSFQMALSK	y5	heavy
sp|O88844|IDHC_MOUSE	SIEDFAHSSFQMALSK.3	3	601.960764	802.379462	SIEDFAHSSFQMALSK	y14	heavy
sp|O88844|IDHC_MOUSE	SIEDFAHSSFQMALSK.3	3	601.960764	737.858165	SIEDFAHSSFQMALSK	y13	heavy
sp|O88844|IDHC_MOUSE	GWPLYLSTK.2	2	532.792392	821.476731	GWPLYLSTK	y7	light
sp|O88844|IDHC_MOUSE	GWPLYLSTK.2	2	532.792392	724.423967	GWPLYLSTK	y6	light
sp|O88844|IDHC_MOUSE	GWPLYLSTK.2	2	532.792392	448.276575	GWPLYLSTK	y4	light
sp|O88844|IDHC_MOUSE	GWPLYLSTK.2	2	535.802456	827.49686	GWPLYLSTK	y7	heavy
sp|O88844|IDHC_MOUSE	GWPLYLSTK.2	2	535.802456	730.444096	GWPLYLSTK	y6	heavy
sp|O88844|IDHC_MOUSE	GWPLYLSTK.2	2	535.802456	454.296704	GWPLYLSTK	y4	heavy
sp|O88844|IDHC_MOUSE	DIFQEIYDK.2	2	585.787504	942.456724	DIFQEIYDK	y7	light
sp|O88844|IDHC_MOUSE	DIFQEIYDK.2	2	585.787504	667.329733	DIFQEIYDK	y5	light
sp|O88844|IDHC_MOUSE	DIFQEIYDK.2	2	585.787504	538.287139	DIFQEIYDK	y4	light
sp|O88844|IDHC_MOUSE	DIFQEIYDK.2	2	585.787504	425.203075	DIFQEIYDK	y3	light
sp|O88844|IDHC_MOUSE	DIFQEIYDK.2	2	588.797568	948.476853	DIFQEIYDK	y7	heavy
sp|O88844|IDHC_MOUSE	DIFQEIYDK.2	2	588.797568	673.349862	DIFQEIYDK	y5	heavy
sp|O88844|IDHC_MOUSE	DIFQEIYDK.2	2	588.797568	544.307268	DIFQEIYDK	y4	heavy
sp|O88844|IDHC_MOUSE	DIFQEIYDK.2	2	588.797568	431.223204	DIFQEIYDK	y3	heavy
sp|O88844|IDHC_MOUSE	LIDDMVAQAMK.2	2	617.812141	1008.448878	LIDDMVAQAMK	y9	light
sp|O88844|IDHC_MOUSE	LIDDMVAQAMK.2	2	617.812141	893.421935	LIDDMVAQAMK	y8	light
sp|O88844|IDHC_MOUSE	LIDDMVAQAMK.2	2	617.812141	647.354507	LIDDMVAQAMK	y6	light
sp|O88844|IDHC_MOUSE	LIDDMVAQAMK.2	2	617.812141	548.286094	LIDDMVAQAMK	y5	light
sp|O88844|IDHC_MOUSE	LIDDMVAQAMK.2	2	620.822206	1014.469007	LIDDMVAQAMK	y9	heavy
sp|O88844|IDHC_MOUSE	LIDDMVAQAMK.2	2	620.822206	899.442064	LIDDMVAQAMK	y8	heavy
sp|O88844|IDHC_MOUSE	LIDDMVAQAMK.2	2	620.822206	653.374636	LIDDMVAQAMK	y6	heavy
sp|O88844|IDHC_MOUSE	LIDDMVAQAMK.2	2	620.822206	554.306223	LIDDMVAQAMK	y5	heavy
sp|O88844|IDHC_MOUSE	SEGGFIWAC[+57.0]K.2	2	577.768591	938.455284	SEGGFIWACK	y8	light
sp|O88844|IDHC_MOUSE	SEGGFIWAC[+57.0]K.2	2	577.768591	881.433821	SEGGFIWACK	y7	light
sp|O88844|IDHC_MOUSE	SEGGFIWAC[+57.0]K.2	2	577.768591	677.343943	SEGGFIWACK	y5	light
sp|O88844|IDHC_MOUSE	SEGGFIWAC[+57.0]K.2	2	577.768591	564.259879	SEGGFIWACK	y4	light
sp|O88844|IDHC_MOUSE	SEGGFIWAC[+57.0]K.2	2	580.778656	944.475413	SEGGFIWACK	y8	heavy
sp|O88844|IDHC_MOUSE	SEGGFIWAC[+57.0]K.2	2	580.778656	887.45395	SEGGFIWACK	y7	heavy
sp|O88844|IDHC_MOUSE	SEGGFIWAC[+57.0]K.2	2	580.778656	683.364072	SEGGFIWACK	y5	heavy
sp|O88844|IDHC_MOUSE	SEGGFIWAC[+57.0]K.2	2	580.778656	570.280008	SEGGFIWACK	y4	heavy
sp|O88844|IDHC_MOUSE	LDNNTELSFFAK.2	2	699.848624	841.445431	LDNNTELSFFAK	y7	light
sp|O88844|IDHC_MOUSE	LDNNTELSFFAK.2	2	699.848624	712.402838	LDNNTELSFFAK	y6	light
sp|O88844|IDHC_MOUSE	LDNNTELSFFAK.2	2	699.848624	599.318774	LDNNTELSFFAK	y5	light
sp|O88844|IDHC_MOUSE	LDNNTELSFFAK.2	2	702.858688	847.46556	LDNNTELSFFAK	y7	heavy
sp|O88844|IDHC_MOUSE	LDNNTELSFFAK.2	2	702.858688	718.422967	LDNNTELSFFAK	y6	heavy
sp|O88844|IDHC_MOUSE	LDNNTELSFFAK.2	2	702.858688	605.338903	LDNNTELSFFAK	y5	heavy
sp|O88844|IDHC_MOUSE	ALEDVC[+57.0]IETIEAGFMTK.2	2	963.963002	1399.6596	ALEDVCIETIEAGFMTK	y12	light
sp|O88844|IDHC_MOUSE	ALEDVC[+57.0]IETIEAGFMTK.2	2	963.963002	1126.544887	ALEDVCIETIEAGFMTK	y10	light
sp|O88844|IDHC_MOUSE	ALEDVC[+57.0]IETIEAGFMTK.2	2	963.963002	783.370552	ALEDVCIETIEAGFMTK	y7	light
sp|O88844|IDHC_MOUSE	ALEDVC[+57.0]IETIEAGFMTK.2	2	963.963002	654.327958	ALEDVCIETIEAGFMTK	y6	light
sp|O88844|IDHC_MOUSE	ALEDVC[+57.0]IETIEAGFMTK.2	2	966.973066	1405.679729	ALEDVCIETIEAGFMTK	y12	heavy
sp|O88844|IDHC_MOUSE	ALEDVC[+57.0]IETIEAGFMTK.2	2	966.973066	1132.565016	ALEDVCIETIEAGFMTK	y10	heavy
sp|O88844|IDHC_MOUSE	ALEDVC[+57.0]IETIEAGFMTK.2	2	966.973066	789.390681	ALEDVCIETIEAGFMTK	y7	heavy
sp|O88844|IDHC_MOUSE	ALEDVC[+57.0]IETIEAGFMTK.2	2	966.973066	660.348087	ALEDVCIETIEAGFMTK	y6	heavy
sp|O88844|IDHC_MOUSE	DLAAC[+57.0]IK.2	2	395.710013	675.385808	DLAACIK	y6	light
sp|O88844|IDHC_MOUSE	DLAAC[+57.0]IK.2	2	395.710013	562.301744	DLAACIK	y5	light
sp|O88844|IDHC_MOUSE	DLAAC[+57.0]IK.2	2	395.710013	420.227516	DLAACIK	y3	light
sp|O88844|IDHC_MOUSE	DLAAC[+57.0]IK.2	2	398.720078	681.405937	DLAACIK	y6	heavy
sp|O88844|IDHC_MOUSE	DLAAC[+57.0]IK.2	2	398.720078	568.321873	DLAACIK	y5	heavy
sp|O88844|IDHC_MOUSE	DLAAC[+57.0]IK.2	2	398.720078	426.247645	DLAACIK	y3	heavy
sp|O88844|IDHC_MOUSE	SDYLNTFEFMDK.2	2	755.331949	1031.450258	SDYLNTFEFMDK	y8	light
sp|O88844|IDHC_MOUSE	SDYLNTFEFMDK.2	2	755.331949	917.407331	SDYLNTFEFMDK	y7	light
sp|O88844|IDHC_MOUSE	SDYLNTFEFMDK.2	2	755.331949	816.359652	SDYLNTFEFMDK	y6	light
sp|O88844|IDHC_MOUSE	SDYLNTFEFMDK.2	2	755.331949	540.248645	SDYLNTFEFMDK	y4	light
sp|O88844|IDHC_MOUSE	SDYLNTFEFMDK.2	2	758.342014	1037.470387	SDYLNTFEFMDK	y8	heavy
sp|O88844|IDHC_MOUSE	SDYLNTFEFMDK.2	2	758.342014	923.42746	SDYLNTFEFMDK	y7	heavy
sp|O88844|IDHC_MOUSE	SDYLNTFEFMDK.2	2	758.342014	822.379781	SDYLNTFEFMDK	y6	heavy
sp|O88844|IDHC_MOUSE	SDYLNTFEFMDK.2	2	758.342014	546.268774	SDYLNTFEFMDK	y4	heavy
sp|O88844|IDHC_MOUSE	LGENLK.2	2	337.197596	560.303852	LGENLK	y5	light
sp|O88844|IDHC_MOUSE	LGENLK.2	2	337.197596	503.282388	LGENLK	y4	light
sp|O88844|IDHC_MOUSE	LGENLK.2	2	337.197596	374.239795	LGENLK	y3	light
sp|O88844|IDHC_MOUSE	LGENLK.2	2	337.197596	414.198324	LGENLK	b4	light
sp|O88844|IDHC_MOUSE	LGENLK.2	2	340.207661	566.323981	LGENLK	y5	heavy
sp|O88844|IDHC_MOUSE	LGENLK.2	2	340.207661	509.302517	LGENLK	y4	heavy
sp|O88844|IDHC_MOUSE	LGENLK.2	2	340.207661	380.259924	LGENLK	y3	heavy
sp|O88844|IDHC_MOUSE	LGENLK.2	2	340.207661	414.198324	LGENLK	b4	heavy
sp|Q60597|ODO1_MOUSE	SSLATMAHAQSLVEAQPNVDK.3	3	733.035437	999.510551	SSLATMAHAQSLVEAQPNVDK	y9	light
sp|Q60597|ODO1_MOUSE	SSLATMAHAQSLVEAQPNVDK.3	3	733.035437	900.442137	SSLATMAHAQSLVEAQPNVDK	y8	light
sp|Q60597|ODO1_MOUSE	SSLATMAHAQSLVEAQPNVDK.3	3	733.035437	572.303852	SSLATMAHAQSLVEAQPNVDK	y5	light
sp|Q60597|ODO1_MOUSE	SSLATMAHAQSLVEAQPNVDK.3	3	735.042146	1005.53068	SSLATMAHAQSLVEAQPNVDK	y9	heavy
sp|Q60597|ODO1_MOUSE	SSLATMAHAQSLVEAQPNVDK.3	3	735.042146	906.462266	SSLATMAHAQSLVEAQPNVDK	y8	heavy
sp|Q60597|ODO1_MOUSE	SSLATMAHAQSLVEAQPNVDK.3	3	735.042146	578.323981	SSLATMAHAQSLVEAQPNVDK	y5	heavy
sp|Q60597|ODO1_MOUSE	LGFYGLHESDLDK.3	3	498.580546	1013.489815	LGFYGLHESDLDK	y9	light
sp|Q60597|ODO1_MOUSE	LGFYGLHESDLDK.3	3	498.580546	843.384287	LGFYGLHESDLDK	y7	light
sp|Q60597|ODO1_MOUSE	LGFYGLHESDLDK.3	3	498.580546	706.325375	LGFYGLHESDLDK	y6	light
sp|Q60597|ODO1_MOUSE	LGFYGLHESDLDK.3	3	500.587255	1019.509944	LGFYGLHESDLDK	y9	heavy
sp|Q60597|ODO1_MOUSE	LGFYGLHESDLDK.3	3	500.587255	849.404416	LGFYGLHESDLDK	y7	heavy
sp|Q60597|ODO1_MOUSE	LGFYGLHESDLDK.3	3	500.587255	712.345504	LGFYGLHESDLDK	y6	heavy
sp|Q60597|ODO1_MOUSE	FETPGIMQFTNEEK.2	2	835.890163	1293.614364	FETPGIMQFTNEEK	y11	light
sp|Q60597|ODO1_MOUSE	FETPGIMQFTNEEK.2	2	835.890163	1026.456072	FETPGIMQFTNEEK	y8	light
sp|Q60597|ODO1_MOUSE	FETPGIMQFTNEEK.2	2	835.890163	895.415587	FETPGIMQFTNEEK	y7	light
sp|Q60597|ODO1_MOUSE	FETPGIMQFTNEEK.2	2	838.900227	1299.634493	FETPGIMQFTNEEK	y11	heavy
sp|Q60597|ODO1_MOUSE	FETPGIMQFTNEEK.2	2	838.900227	1032.476201	FETPGIMQFTNEEK	y8	heavy
sp|Q60597|ODO1_MOUSE	FETPGIMQFTNEEK.2	2	838.900227	901.435716	FETPGIMQFTNEEK	y7	heavy
sp|Q60597|ODO1_MOUSE	FGLEGC[+57.0]EVLIPALK.2	2	773.420902	1228.660586	FGLEGCEVLIPALK	y11	light
sp|Q60597|ODO1_MOUSE	FGLEGC[+57.0]EVLIPALK.2	2	773.420902	1099.617993	FGLEGCEVLIPALK	y10	light
sp|Q60597|ODO1_MOUSE	FGLEGC[+57.0]EVLIPALK.2	2	776.430966	1234.680715	FGLEGCEVLIPALK	y11	heavy
sp|Q60597|ODO1_MOUSE	FGLEGC[+57.0]EVLIPALK.2	2	776.430966	1105.638122	FGLEGCEVLIPALK	y10	heavy
sp|Q60597|ODO1_MOUSE	ELEQIFC[+57.0]QFDSK.2	2	772.358499	1044.481893	ELEQIFCQFDSK	y8	light
sp|Q60597|ODO1_MOUSE	ELEQIFC[+57.0]QFDSK.2	2	772.358499	931.397829	ELEQIFCQFDSK	y7	light
sp|Q60597|ODO1_MOUSE	ELEQIFC[+57.0]QFDSK.2	2	772.358499	784.329415	ELEQIFCQFDSK	y6	light
sp|Q60597|ODO1_MOUSE	ELEQIFC[+57.0]QFDSK.2	2	775.368563	1050.502022	ELEQIFCQFDSK	y8	heavy
sp|Q60597|ODO1_MOUSE	ELEQIFC[+57.0]QFDSK.2	2	775.368563	937.417958	ELEQIFCQFDSK	y7	heavy
sp|Q60597|ODO1_MOUSE	ELEQIFC[+57.0]QFDSK.2	2	775.368563	790.349544	ELEQIFCQFDSK	y6	heavy
sp|Q60597|ODO1_MOUSE	LEAADEGSGDMK.2	2	611.766442	980.398951	LEAADEGSGDMK	y10	light
sp|Q60597|ODO1_MOUSE	LEAADEGSGDMK.2	2	611.766442	909.361837	LEAADEGSGDMK	y9	light
sp|Q60597|ODO1_MOUSE	LEAADEGSGDMK.2	2	611.766442	838.324724	LEAADEGSGDMK	y8	light
sp|Q60597|ODO1_MOUSE	LEAADEGSGDMK.2	2	614.776507	986.41908	LEAADEGSGDMK	y10	heavy
sp|Q60597|ODO1_MOUSE	LEAADEGSGDMK.2	2	614.776507	915.381966	LEAADEGSGDMK	y9	heavy
sp|Q60597|ODO1_MOUSE	LEAADEGSGDMK.2	2	614.776507	844.344853	LEAADEGSGDMK	y8	heavy
sp|Q60597|ODO1_MOUSE	NITLSLVANPSHLEAADPVVMGK.3	3	792.757903	1635.815917	NITLSLVANPSHLEAADPVVMGK	y16	light
sp|Q60597|ODO1_MOUSE	NITLSLVANPSHLEAADPVVMGK.3	3	792.757903	1450.735876	NITLSLVANPSHLEAADPVVMGK	y14	light
sp|Q60597|ODO1_MOUSE	NITLSLVANPSHLEAADPVVMGK.3	3	792.757903	1016.508108	NITLSLVANPSHLEAADPVVMGK	y10	light
sp|Q60597|ODO1_MOUSE	NITLSLVANPSHLEAADPVVMGK.3	3	792.757903	630.364344	NITLSLVANPSHLEAADPVVMGK	y6	light
sp|Q60597|ODO1_MOUSE	NITLSLVANPSHLEAADPVVMGK.3	3	794.764613	1641.836046	NITLSLVANPSHLEAADPVVMGK	y16	heavy
sp|Q60597|ODO1_MOUSE	NITLSLVANPSHLEAADPVVMGK.3	3	794.764613	1456.756005	NITLSLVANPSHLEAADPVVMGK	y14	heavy
sp|Q60597|ODO1_MOUSE	NITLSLVANPSHLEAADPVVMGK.3	3	794.764613	1022.528237	NITLSLVANPSHLEAADPVVMGK	y10	heavy
sp|Q60597|ODO1_MOUSE	NITLSLVANPSHLEAADPVVMGK.3	3	794.764613	636.384473	NITLSLVANPSHLEAADPVVMGK	y6	heavy
sp|Q60597|ODO1_MOUSE	AEQFYC[+57.0]GDTEGK.2	2	702.790449	1076.435337	AEQFYCGDTEGK	y9	light
sp|Q60597|ODO1_MOUSE	AEQFYC[+57.0]GDTEGK.2	2	702.790449	929.366923	AEQFYCGDTEGK	y8	light
sp|Q60597|ODO1_MOUSE	AEQFYC[+57.0]GDTEGK.2	2	702.790449	606.272946	AEQFYCGDTEGK	y6	light
sp|Q60597|ODO1_MOUSE	AEQFYC[+57.0]GDTEGK.2	2	705.800513	1082.455466	AEQFYCGDTEGK	y9	heavy
sp|Q60597|ODO1_MOUSE	AEQFYC[+57.0]GDTEGK.2	2	705.800513	935.387052	AEQFYCGDTEGK	y8	heavy
sp|Q60597|ODO1_MOUSE	AEQFYC[+57.0]GDTEGK.2	2	705.800513	612.293075	AEQFYCGDTEGK	y6	heavy
sp|Q60597|ODO1_MOUSE	TVDWALAEYMAFGSLLK.2	2	957.987137	1229.623472	TVDWALAEYMAFGSLLK	y11	light
sp|Q60597|ODO1_MOUSE	TVDWALAEYMAFGSLLK.2	2	957.987137	1158.586358	TVDWALAEYMAFGSLLK	y10	light
sp|Q60597|ODO1_MOUSE	TVDWALAEYMAFGSLLK.2	2	960.997202	1235.643601	TVDWALAEYMAFGSLLK	y11	heavy
sp|Q60597|ODO1_MOUSE	TVDWALAEYMAFGSLLK.2	2	960.997202	1164.606487	TVDWALAEYMAFGSLLK	y10	heavy
sp|Q60597|ODO1_MOUSE	HHVLHDQNVDK.3	3	447.893458	968.479585	HHVLHDQNVDK	y8	light
sp|Q60597|ODO1_MOUSE	HHVLHDQNVDK.3	3	447.893458	603.309666	HHVLHDQNVDK	y5	light
sp|Q60597|ODO1_MOUSE	HHVLHDQNVDK.3	3	447.893458	475.251088	HHVLHDQNVDK	y4	light
sp|Q60597|ODO1_MOUSE	HHVLHDQNVDK.3	3	449.900168	974.499714	HHVLHDQNVDK	y8	heavy
sp|Q60597|ODO1_MOUSE	HHVLHDQNVDK.3	3	449.900168	609.329795	HHVLHDQNVDK	y5	heavy
sp|Q60597|ODO1_MOUSE	HHVLHDQNVDK.3	3	449.900168	481.271217	HHVLHDQNVDK	y4	heavy
sp|Q60597|ODO1_MOUSE	LLFC[+57.0]TGK.2	2	419.728206	725.365072	LLFCTGK	y6	light
sp|Q60597|ODO1_MOUSE	LLFC[+57.0]TGK.2	2	419.728206	612.281008	LLFCTGK	y5	light
sp|Q60597|ODO1_MOUSE	LLFC[+57.0]TGK.2	2	419.728206	465.212594	LLFCTGK	y4	light
sp|Q60597|ODO1_MOUSE	LLFC[+57.0]TGK.2	2	422.738271	731.385201	LLFCTGK	y6	heavy
sp|Q60597|ODO1_MOUSE	LLFC[+57.0]TGK.2	2	422.738271	618.301137	LLFCTGK	y5	heavy
sp|Q60597|ODO1_MOUSE	LLFC[+57.0]TGK.2	2	422.738271	471.232723	LLFCTGK	y4	heavy
sp|Q60597|ODO1_MOUSE	IEQLSPFPFDLLLK.2	2	830.471449	1176.666323	IEQLSPFPFDLLLK	y10	light
sp|Q60597|ODO1_MOUSE	IEQLSPFPFDLLLK.2	2	830.471449	1089.634294	IEQLSPFPFDLLLK	y9	light
sp|Q60597|ODO1_MOUSE	IEQLSPFPFDLLLK.2	2	830.471449	845.513117	IEQLSPFPFDLLLK	y7	light
sp|Q60597|ODO1_MOUSE	IEQLSPFPFDLLLK.2	2	830.471449	486.364996	IEQLSPFPFDLLLK	y4	light
sp|Q60597|ODO1_MOUSE	IEQLSPFPFDLLLK.2	2	833.481513	1182.686452	IEQLSPFPFDLLLK	y10	heavy
sp|Q60597|ODO1_MOUSE	IEQLSPFPFDLLLK.2	2	833.481513	1095.654424	IEQLSPFPFDLLLK	y9	heavy
sp|Q60597|ODO1_MOUSE	IEQLSPFPFDLLLK.2	2	833.481513	851.533246	IEQLSPFPFDLLLK	y7	heavy
sp|Q60597|ODO1_MOUSE	IEQLSPFPFDLLLK.2	2	833.481513	492.385125	IEQLSPFPFDLLLK	y4	heavy
sp|Q60597|ODO1_MOUSE	FLDTAFDLDAFK.2	2	701.848092	1142.536431	FLDTAFDLDAFK	y10	light
sp|Q60597|ODO1_MOUSE	FLDTAFDLDAFK.2	2	701.848092	855.424696	FLDTAFDLDAFK	y7	light
sp|Q60597|ODO1_MOUSE	FLDTAFDLDAFK.2	2	701.848092	593.329339	FLDTAFDLDAFK	y5	light
sp|Q60597|ODO1_MOUSE	FLDTAFDLDAFK.2	2	701.848092	480.245275	FLDTAFDLDAFK	y4	light
sp|Q60597|ODO1_MOUSE	FLDTAFDLDAFK.2	2	704.858157	1148.55656	FLDTAFDLDAFK	y10	heavy
sp|Q60597|ODO1_MOUSE	FLDTAFDLDAFK.2	2	704.858157	861.444825	FLDTAFDLDAFK	y7	heavy
sp|Q60597|ODO1_MOUSE	FLDTAFDLDAFK.2	2	704.858157	599.349468	FLDTAFDLDAFK	y5	heavy
sp|Q60597|ODO1_MOUSE	FLDTAFDLDAFK.2	2	704.858157	486.265404	FLDTAFDLDAFK	y4	heavy
sp|Q9Z2I8|SUCB2_MOUSE	FFVANTAK.2	2	449.245078	750.414465	FFVANTAK	y7	light
sp|Q9Z2I8|SUCB2_MOUSE	FFVANTAK.2	2	449.245078	603.346051	FFVANTAK	y6	light
sp|Q9Z2I8|SUCB2_MOUSE	FFVANTAK.2	2	449.245078	504.277637	FFVANTAK	y5	light
sp|Q9Z2I8|SUCB2_MOUSE	FFVANTAK.2	2	449.245078	433.240524	FFVANTAK	y4	light
sp|Q9Z2I8|SUCB2_MOUSE	FFVANTAK.2	2	452.255142	756.434594	FFVANTAK	y7	heavy
sp|Q9Z2I8|SUCB2_MOUSE	FFVANTAK.2	2	452.255142	609.36618	FFVANTAK	y6	heavy
sp|Q9Z2I8|SUCB2_MOUSE	FFVANTAK.2	2	452.255142	510.297766	FFVANTAK	y5	heavy
sp|Q9Z2I8|SUCB2_MOUSE	FFVANTAK.2	2	452.255142	439.260653	FFVANTAK	y4	heavy
sp|Q9Z2I8|SUCB2_MOUSE	GVFNSGLK.2	2	411.229428	665.361701	GVFNSGLK	y6	light
sp|Q9Z2I8|SUCB2_MOUSE	GVFNSGLK.2	2	411.229428	518.293287	GVFNSGLK	y5	light
sp|Q9Z2I8|SUCB2_MOUSE	GVFNSGLK.2	2	411.229428	404.25036	GVFNSGLK	y4	light
sp|Q9Z2I8|SUCB2_MOUSE	GVFNSGLK.2	2	414.239492	671.38183	GVFNSGLK	y6	heavy
sp|Q9Z2I8|SUCB2_MOUSE	GVFNSGLK.2	2	414.239492	524.313416	GVFNSGLK	y5	heavy
sp|Q9Z2I8|SUCB2_MOUSE	GVFNSGLK.2	2	414.239492	410.270489	GVFNSGLK	y4	heavy
sp|Q9Z2I8|SUCB2_MOUSE	VVGELAQQMIGYNLATK.2	2	917.990211	1010.533929	VVGELAQQMIGYNLATK	y9	light
sp|Q9Z2I8|SUCB2_MOUSE	VVGELAQQMIGYNLATK.2	2	917.990211	879.493444	VVGELAQQMIGYNLATK	y8	light
sp|Q9Z2I8|SUCB2_MOUSE	VVGELAQQMIGYNLATK.2	2	917.990211	766.40938	VVGELAQQMIGYNLATK	y7	light
sp|Q9Z2I8|SUCB2_MOUSE	VVGELAQQMIGYNLATK.2	2	917.990211	546.324588	VVGELAQQMIGYNLATK	y5	light
sp|Q9Z2I8|SUCB2_MOUSE	VVGELAQQMIGYNLATK.2	2	921.000276	1016.554058	VVGELAQQMIGYNLATK	y9	heavy
sp|Q9Z2I8|SUCB2_MOUSE	VVGELAQQMIGYNLATK.2	2	921.000276	885.513573	VVGELAQQMIGYNLATK	y8	heavy
sp|Q9Z2I8|SUCB2_MOUSE	VVGELAQQMIGYNLATK.2	2	921.000276	772.429509	VVGELAQQMIGYNLATK	y7	heavy
sp|Q9Z2I8|SUCB2_MOUSE	VVGELAQQMIGYNLATK.2	2	921.000276	552.344717	VVGELAQQMIGYNLATK	y5	heavy
sp|Q9Z2I8|SUCB2_MOUSE	EQIDIFEGIK.2	2	596.316428	934.52441	EQIDIFEGIK	y8	light
sp|Q9Z2I8|SUCB2_MOUSE	EQIDIFEGIK.2	2	596.316428	821.440346	EQIDIFEGIK	y7	light
sp|Q9Z2I8|SUCB2_MOUSE	EQIDIFEGIK.2	2	596.316428	706.413403	EQIDIFEGIK	y6	light
sp|Q9Z2I8|SUCB2_MOUSE	EQIDIFEGIK.2	2	599.326493	940.544539	EQIDIFEGIK	y8	heavy
sp|Q9Z2I8|SUCB2_MOUSE	EQIDIFEGIK.2	2	599.326493	827.460475	EQIDIFEGIK	y7	heavy
sp|Q9Z2I8|SUCB2_MOUSE	EQIDIFEGIK.2	2	599.326493	712.433532	EQIDIFEGIK	y6	heavy
sp|Q9Z2I8|SUCB2_MOUSE	MAENLGFLGSLK.2	2	640.33938	948.551293	MAENLGFLGSLK	y9	light
sp|Q9Z2I8|SUCB2_MOUSE	MAENLGFLGSLK.2	2	640.33938	834.508366	MAENLGFLGSLK	y8	light
sp|Q9Z2I8|SUCB2_MOUSE	MAENLGFLGSLK.2	2	640.33938	721.424302	MAENLGFLGSLK	y7	light
sp|Q9Z2I8|SUCB2_MOUSE	MAENLGFLGSLK.2	2	640.33938	517.334424	MAENLGFLGSLK	y5	light
sp|Q9Z2I8|SUCB2_MOUSE	MAENLGFLGSLK.2	2	643.349445	954.571422	MAENLGFLGSLK	y9	heavy
sp|Q9Z2I8|SUCB2_MOUSE	MAENLGFLGSLK.2	2	643.349445	840.528495	MAENLGFLGSLK	y8	heavy
sp|Q9Z2I8|SUCB2_MOUSE	MAENLGFLGSLK.2	2	643.349445	727.444431	MAENLGFLGSLK	y7	heavy
sp|Q9Z2I8|SUCB2_MOUSE	MAENLGFLGSLK.2	2	643.349445	523.354553	MAENLGFLGSLK	y5	heavy
sp|Q9Z2I8|SUCB2_MOUSE	LYHLFLK.3	3	311.856734	520.349346	LYHLFLK	y4	light
sp|Q9Z2I8|SUCB2_MOUSE	LYHLFLK.3	3	311.856734	674.366058	LYHLFLK	b5	light
sp|Q9Z2I8|SUCB2_MOUSE	LYHLFLK.3	3	313.863444	526.369475	LYHLFLK	y4	heavy
sp|Q9Z2I8|SUCB2_MOUSE	LYHLFLK.3	3	313.863444	674.366058	LYHLFLK	b5	heavy
sp|Q9Z2I8|SUCB2_MOUSE	IDATQVEVNPFGETPEGQVVC[+57.0]FDAK.2	2	1375.652532	1780.821062	IDATQVEVNPFGETPEGQVVCFDAK	y16	light
sp|Q9Z2I8|SUCB2_MOUSE	IDATQVEVNPFGETPEGQVVC[+57.0]FDAK.2	2	1375.652532	1249.588149	IDATQVEVNPFGETPEGQVVCFDAK	y11	light
sp|Q9Z2I8|SUCB2_MOUSE	IDATQVEVNPFGETPEGQVVC[+57.0]FDAK.2	2	1375.652532	739.344337	IDATQVEVNPFGETPEGQVVCFDAK	y6	light
sp|Q9Z2I8|SUCB2_MOUSE	IDATQVEVNPFGETPEGQVVC[+57.0]FDAK.2	2	1375.652532	640.275923	IDATQVEVNPFGETPEGQVVCFDAK	y5	light
sp|Q9Z2I8|SUCB2_MOUSE	IDATQVEVNPFGETPEGQVVC[+57.0]FDAK.2	2	1378.662596	1786.841191	IDATQVEVNPFGETPEGQVVCFDAK	y16	heavy
sp|Q9Z2I8|SUCB2_MOUSE	IDATQVEVNPFGETPEGQVVC[+57.0]FDAK.2	2	1378.662596	1255.608278	IDATQVEVNPFGETPEGQVVCFDAK	y11	heavy
sp|Q9Z2I8|SUCB2_MOUSE	IDATQVEVNPFGETPEGQVVC[+57.0]FDAK.2	2	1378.662596	745.364466	IDATQVEVNPFGETPEGQVVCFDAK	y6	heavy
sp|Q9Z2I8|SUCB2_MOUSE	IDATQVEVNPFGETPEGQVVC[+57.0]FDAK.2	2	1378.662596	646.296052	IDATQVEVNPFGETPEGQVVCFDAK	y5	heavy
sp|Q9Z2I8|SUCB2_MOUSE	DIFAMDDK.2	2	477.715493	726.312702	DIFAMDDK	y6	light
sp|Q9Z2I8|SUCB2_MOUSE	DIFAMDDK.2	2	477.715493	579.244288	DIFAMDDK	y5	light
sp|Q9Z2I8|SUCB2_MOUSE	DIFAMDDK.2	2	480.725557	732.332831	DIFAMDDK	y6	heavy
sp|Q9Z2I8|SUCB2_MOUSE	DIFAMDDK.2	2	480.725557	585.264417	DIFAMDDK	y5	heavy
sp|Q9Z2I8|SUCB2_MOUSE	EAQVYEAFK.2	2	542.769114	884.451245	EAQVYEAFK	y7	light
sp|Q9Z2I8|SUCB2_MOUSE	EAQVYEAFK.2	2	542.769114	756.392667	EAQVYEAFK	y6	light
sp|Q9Z2I8|SUCB2_MOUSE	EAQVYEAFK.2	2	542.769114	657.324253	EAQVYEAFK	y5	light
sp|Q9Z2I8|SUCB2_MOUSE	EAQVYEAFK.2	2	542.769114	494.260925	EAQVYEAFK	y4	light
sp|Q9Z2I8|SUCB2_MOUSE	EAQVYEAFK.2	2	545.779178	890.471374	EAQVYEAFK	y7	heavy
sp|Q9Z2I8|SUCB2_MOUSE	EAQVYEAFK.2	2	545.779178	762.412796	EAQVYEAFK	y6	heavy
sp|Q9Z2I8|SUCB2_MOUSE	EAQVYEAFK.2	2	545.779178	663.344382	EAQVYEAFK	y5	heavy
sp|Q9Z2I8|SUCB2_MOUSE	EAQVYEAFK.2	2	545.779178	500.281054	EAQVYEAFK	y4	heavy
sp|Q9Z2I8|SUCB2_MOUSE	LLTSDPK.2	2	387.223811	660.356282	LLTSDPK	y6	light
sp|Q9Z2I8|SUCB2_MOUSE	LLTSDPK.2	2	387.223811	446.224539	LLTSDPK	y4	light
sp|Q9Z2I8|SUCB2_MOUSE	LLTSDPK.2	2	387.223811	359.192511	LLTSDPK	y3	light
sp|Q9Z2I8|SUCB2_MOUSE	LLTSDPK.2	2	390.233875	666.376411	LLTSDPK	y6	heavy
sp|Q9Z2I8|SUCB2_MOUSE	LLTSDPK.2	2	390.233875	452.244668	LLTSDPK	y4	heavy
sp|Q9Z2I8|SUCB2_MOUSE	LLTSDPK.2	2	390.233875	365.21264	LLTSDPK	y3	heavy
sp|Q9Z2I8|SUCB2_MOUSE	LEGTNVQEAQNILK.2	2	778.917569	1042.589135	LEGTNVQEAQNILK	y9	light
sp|Q9Z2I8|SUCB2_MOUSE	LEGTNVQEAQNILK.2	2	778.917569	943.520721	LEGTNVQEAQNILK	y8	light
sp|Q9Z2I8|SUCB2_MOUSE	LEGTNVQEAQNILK.2	2	778.917569	815.462144	LEGTNVQEAQNILK	y7	light
sp|Q9Z2I8|SUCB2_MOUSE	LEGTNVQEAQNILK.2	2	778.917569	686.419551	LEGTNVQEAQNILK	y6	light
sp|Q9Z2I8|SUCB2_MOUSE	LEGTNVQEAQNILK.2	2	781.927634	1048.609264	LEGTNVQEAQNILK	y9	heavy
sp|Q9Z2I8|SUCB2_MOUSE	LEGTNVQEAQNILK.2	2	781.927634	949.54085	LEGTNVQEAQNILK	y8	heavy
sp|Q9Z2I8|SUCB2_MOUSE	LEGTNVQEAQNILK.2	2	781.927634	821.482273	LEGTNVQEAQNILK	y7	heavy
sp|Q9Z2I8|SUCB2_MOUSE	LEGTNVQEAQNILK.2	2	781.927634	692.43968	LEGTNVQEAQNILK	y6	heavy
sp|Q9Z2I8|SUCB2_MOUSE	SSGLPITSAVDLEDAAK.2	2	837.433249	1329.689637	SSGLPITSAVDLEDAAK	y13	light
sp|Q9Z2I8|SUCB2_MOUSE	SSGLPITSAVDLEDAAK.2	2	837.433249	1119.552809	SSGLPITSAVDLEDAAK	y11	light
sp|Q9Z2I8|SUCB2_MOUSE	SSGLPITSAVDLEDAAK.2	2	837.433249	761.367575	SSGLPITSAVDLEDAAK	y7	light
sp|Q9Z2I8|SUCB2_MOUSE	SSGLPITSAVDLEDAAK.2	2	837.433249	646.340632	SSGLPITSAVDLEDAAK	y6	light
sp|Q9Z2I8|SUCB2_MOUSE	SSGLPITSAVDLEDAAK.2	2	840.443313	1335.709766	SSGLPITSAVDLEDAAK	y13	heavy
sp|Q9Z2I8|SUCB2_MOUSE	SSGLPITSAVDLEDAAK.2	2	840.443313	1125.572938	SSGLPITSAVDLEDAAK	y11	heavy
sp|Q9Z2I8|SUCB2_MOUSE	SSGLPITSAVDLEDAAK.2	2	840.443313	767.387704	SSGLPITSAVDLEDAAK	y7	heavy
sp|Q9Z2I8|SUCB2_MOUSE	SSGLPITSAVDLEDAAK.2	2	840.443313	652.360761	SSGLPITSAVDLEDAAK	y6	heavy
sp|Q9Z2I9|SUCB1_MOUSE	AAAQVLGNSGLFNK.2	2	695.377883	949.510157	AAAQVLGNSGLFNK	y9	light
sp|Q9Z2I9|SUCB1_MOUSE	AAAQVLGNSGLFNK.2	2	695.377883	836.426093	AAAQVLGNSGLFNK	y8	light
sp|Q9Z2I9|SUCB1_MOUSE	AAAQVLGNSGLFNK.2	2	695.377883	665.361701	AAAQVLGNSGLFNK	y6	light
sp|Q9Z2I9|SUCB1_MOUSE	AAAQVLGNSGLFNK.2	2	695.377883	578.329673	AAAQVLGNSGLFNK	y5	light
sp|Q9Z2I9|SUCB1_MOUSE	AAAQVLGNSGLFNK.2	2	698.387947	955.530286	AAAQVLGNSGLFNK	y9	heavy
sp|Q9Z2I9|SUCB1_MOUSE	AAAQVLGNSGLFNK.2	2	698.387947	842.446222	AAAQVLGNSGLFNK	y8	heavy
sp|Q9Z2I9|SUCB1_MOUSE	AAAQVLGNSGLFNK.2	2	698.387947	671.38183	AAAQVLGNSGLFNK	y6	heavy
sp|Q9Z2I9|SUCB1_MOUSE	AAAQVLGNSGLFNK.2	2	698.387947	584.349802	AAAQVLGNSGLFNK	y5	heavy
sp|Q9Z2I9|SUCB1_MOUSE	SSDEAYAIAK.2	2	527.756203	880.441074	SSDEAYAIAK	y8	light
sp|Q9Z2I9|SUCB1_MOUSE	SSDEAYAIAK.2	2	527.756203	636.371538	SSDEAYAIAK	y6	light
sp|Q9Z2I9|SUCB1_MOUSE	SSDEAYAIAK.2	2	527.756203	565.334424	SSDEAYAIAK	y5	light
sp|Q9Z2I9|SUCB1_MOUSE	SSDEAYAIAK.2	2	530.766268	886.461203	SSDEAYAIAK	y8	heavy
sp|Q9Z2I9|SUCB1_MOUSE	SSDEAYAIAK.2	2	530.766268	642.391667	SSDEAYAIAK	y6	heavy
sp|Q9Z2I9|SUCB1_MOUSE	SSDEAYAIAK.2	2	530.766268	571.354553	SSDEAYAIAK	y5	heavy
sp|Q9Z2I9|SUCB1_MOUSE	GTFTSGLK.2	2	405.721435	652.366452	GTFTSGLK	y6	light
sp|Q9Z2I9|SUCB1_MOUSE	GTFTSGLK.2	2	405.721435	505.298038	GTFTSGLK	y5	light
sp|Q9Z2I9|SUCB1_MOUSE	GTFTSGLK.2	2	405.721435	404.25036	GTFTSGLK	y4	light
sp|Q9Z2I9|SUCB1_MOUSE	GTFTSGLK.2	2	408.7315	658.386581	GTFTSGLK	y6	heavy
sp|Q9Z2I9|SUCB1_MOUSE	GTFTSGLK.2	2	408.7315	511.318167	GTFTSGLK	y5	heavy
sp|Q9Z2I9|SUCB1_MOUSE	GTFTSGLK.2	2	408.7315	410.270489	GTFTSGLK	y4	heavy
sp|Q9Z2I9|SUCB1_MOUSE	IVFSPEEAK.2	2	510.274032	807.38831	IVFSPEEAK	y7	light
sp|Q9Z2I9|SUCB1_MOUSE	IVFSPEEAK.2	2	510.274032	660.319896	IVFSPEEAK	y6	light
sp|Q9Z2I9|SUCB1_MOUSE	IVFSPEEAK.2	2	510.274032	573.287868	IVFSPEEAK	y5	light
sp|Q9Z2I9|SUCB1_MOUSE	IVFSPEEAK.2	2	513.284097	813.408439	IVFSPEEAK	y7	heavy
sp|Q9Z2I9|SUCB1_MOUSE	IVFSPEEAK.2	2	513.284097	666.340025	IVFSPEEAK	y6	heavy
sp|Q9Z2I9|SUCB1_MOUSE	IVFSPEEAK.2	2	513.284097	579.307997	IVFSPEEAK	y5	heavy
sp|Q9Z2I9|SUCB1_MOUSE	AVSSQMIGQK.2	2	524.776416	878.440028	AVSSQMIGQK	y8	light
sp|Q9Z2I9|SUCB1_MOUSE	AVSSQMIGQK.2	2	524.776416	791.408	AVSSQMIGQK	y7	light
sp|Q9Z2I9|SUCB1_MOUSE	AVSSQMIGQK.2	2	527.78648	884.460157	AVSSQMIGQK	y8	heavy
sp|Q9Z2I9|SUCB1_MOUSE	AVSSQMIGQK.2	2	527.78648	797.428129	AVSSQMIGQK	y7	heavy
sp|Q9Z2I9|SUCB1_MOUSE	EPIDIVEGIK.2	2	556.813521	886.52441	EPIDIVEGIK	y8	light
sp|Q9Z2I9|SUCB1_MOUSE	EPIDIVEGIK.2	2	556.813521	773.440346	EPIDIVEGIK	y7	light
sp|Q9Z2I9|SUCB1_MOUSE	EPIDIVEGIK.2	2	556.813521	658.413403	EPIDIVEGIK	y6	light
sp|Q9Z2I9|SUCB1_MOUSE	EPIDIVEGIK.2	2	556.813521	545.329339	EPIDIVEGIK	y5	light
sp|Q9Z2I9|SUCB1_MOUSE	EPIDIVEGIK.2	2	559.823586	892.544539	EPIDIVEGIK	y8	heavy
sp|Q9Z2I9|SUCB1_MOUSE	EPIDIVEGIK.2	2	559.823586	779.460475	EPIDIVEGIK	y7	heavy
sp|Q9Z2I9|SUCB1_MOUSE	EPIDIVEGIK.2	2	559.823586	664.433532	EPIDIVEGIK	y6	heavy
sp|Q9Z2I9|SUCB1_MOUSE	EPIDIVEGIK.2	2	559.823586	551.349468	EPIDIVEGIK	y5	heavy
sp|Q9Z2I9|SUCB1_MOUSE	EQAVTLAQK.2	2	494.277106	730.445765	EQAVTLAQK	y7	light
sp|Q9Z2I9|SUCB1_MOUSE	EQAVTLAQK.2	2	494.277106	659.408652	EQAVTLAQK	y6	light
sp|Q9Z2I9|SUCB1_MOUSE	EQAVTLAQK.2	2	494.277106	560.340238	EQAVTLAQK	y5	light
sp|Q9Z2I9|SUCB1_MOUSE	EQAVTLAQK.2	2	497.287171	736.465894	EQAVTLAQK	y7	heavy
sp|Q9Z2I9|SUCB1_MOUSE	EQAVTLAQK.2	2	497.287171	665.428781	EQAVTLAQK	y6	heavy
sp|Q9Z2I9|SUCB1_MOUSE	EQAVTLAQK.2	2	497.287171	566.360367	EQAVTLAQK	y5	heavy
sp|Q9Z2I9|SUCB1_MOUSE	LYNLFLK.2	2	455.773471	797.455602	LYNLFLK	y6	light
sp|Q9Z2I9|SUCB1_MOUSE	LYNLFLK.2	2	455.773471	634.392273	LYNLFLK	y5	light
sp|Q9Z2I9|SUCB1_MOUSE	LYNLFLK.2	2	455.773471	520.349346	LYNLFLK	y4	light
sp|Q9Z2I9|SUCB1_MOUSE	LYNLFLK.2	2	458.783535	803.475731	LYNLFLK	y6	heavy
sp|Q9Z2I9|SUCB1_MOUSE	LYNLFLK.2	2	458.783535	640.412402	LYNLFLK	y5	heavy
sp|Q9Z2I9|SUCB1_MOUSE	LYNLFLK.2	2	458.783535	526.369475	LYNLFLK	y4	heavy
sp|Q9Z2I9|SUCB1_MOUSE	YDATMVEINPMVEDSDGK.2	2	1007.44263	1333.594022	YDATMVEINPMVEDSDGK	y12	light
sp|Q9Z2I9|SUCB1_MOUSE	YDATMVEINPMVEDSDGK.2	2	1007.44263	1091.467365	YDATMVEINPMVEDSDGK	y10	light
sp|Q9Z2I9|SUCB1_MOUSE	YDATMVEINPMVEDSDGK.2	2	1007.44263	977.424438	YDATMVEINPMVEDSDGK	y9	light
sp|Q9Z2I9|SUCB1_MOUSE	YDATMVEINPMVEDSDGK.2	2	1010.452695	1339.614151	YDATMVEINPMVEDSDGK	y12	heavy
sp|Q9Z2I9|SUCB1_MOUSE	YDATMVEINPMVEDSDGK.2	2	1010.452695	1097.487494	YDATMVEINPMVEDSDGK	y10	heavy
sp|Q9Z2I9|SUCB1_MOUSE	YDATMVEINPMVEDSDGK.2	2	1010.452695	983.444567	YDATMVEINPMVEDSDGK	y9	heavy
sp|Q9Z2I9|SUCB1_MOUSE	VLC[+57.0]MDAK.2	2	418.703874	737.332058	VLCMDAK	y6	light
sp|Q9Z2I9|SUCB1_MOUSE	VLC[+57.0]MDAK.2	2	418.703874	464.217345	VLCMDAK	y4	light
sp|Q9Z2I9|SUCB1_MOUSE	VLC[+57.0]MDAK.2	2	421.713938	743.352187	VLCMDAK	y6	heavy
sp|Q9Z2I9|SUCB1_MOUSE	VLC[+57.0]MDAK.2	2	421.713938	470.237474	VLCMDAK	y4	heavy
sp|Q9Z2I9|SUCB1_MOUSE	LHGGTPANFLDVGGGATVQQVTEAFK.3	3	872.113515	950.494172	LHGGTPANFLDVGGGATVQQVTEAFK	y8	light
sp|Q9Z2I9|SUCB1_MOUSE	LHGGTPANFLDVGGGATVQQVTEAFK.3	3	872.113515	748.373663	LHGGTPANFLDVGGGATVQQVTEAFK	b8	light
sp|Q9Z2I9|SUCB1_MOUSE	LHGGTPANFLDVGGGATVQQVTEAFK.3	3	872.113515	895.442077	LHGGTPANFLDVGGGATVQQVTEAFK	b9	light
sp|Q9Z2I9|SUCB1_MOUSE	LHGGTPANFLDVGGGATVQQVTEAFK.3	3	872.113515	1123.553084	LHGGTPANFLDVGGGATVQQVTEAFK	b11	light
sp|Q9Z2I9|SUCB1_MOUSE	LHGGTPANFLDVGGGATVQQVTEAFK.3	3	874.120224	956.514301	LHGGTPANFLDVGGGATVQQVTEAFK	y8	heavy
sp|Q9Z2I9|SUCB1_MOUSE	LHGGTPANFLDVGGGATVQQVTEAFK.3	3	874.120224	748.373663	LHGGTPANFLDVGGGATVQQVTEAFK	b8	heavy
sp|Q9Z2I9|SUCB1_MOUSE	LHGGTPANFLDVGGGATVQQVTEAFK.3	3	874.120224	895.442077	LHGGTPANFLDVGGGATVQQVTEAFK	b9	heavy
sp|Q9Z2I9|SUCB1_MOUSE	LHGGTPANFLDVGGGATVQQVTEAFK.3	3	874.120224	1123.553084	LHGGTPANFLDVGGGATVQQVTEAFK	b11	heavy
sp|Q9Z2I9|SUCB1_MOUSE	C[+57.0]DVIAQGIVMAVK.2	2	702.372897	1029.612513	CDVIAQGIVMAVK	y10	light
sp|Q9Z2I9|SUCB1_MOUSE	C[+57.0]DVIAQGIVMAVK.2	2	702.372897	916.528449	CDVIAQGIVMAVK	y9	light
sp|Q9Z2I9|SUCB1_MOUSE	C[+57.0]DVIAQGIVMAVK.2	2	705.382962	1035.632642	CDVIAQGIVMAVK	y10	heavy
sp|Q9Z2I9|SUCB1_MOUSE	C[+57.0]DVIAQGIVMAVK.2	2	705.382962	922.548578	CDVIAQGIVMAVK	y9	heavy
sp|Q9Z2I9|SUCB1_MOUSE	ALIADSGLK.2	2	444.263467	703.398481	ALIADSGLK	y7	light
sp|Q9Z2I9|SUCB1_MOUSE	ALIADSGLK.2	2	444.263467	590.314417	ALIADSGLK	y6	light
sp|Q9Z2I9|SUCB1_MOUSE	ALIADSGLK.2	2	444.263467	519.277303	ALIADSGLK	y5	light
sp|Q9Z2I9|SUCB1_MOUSE	ALIADSGLK.2	2	447.273532	709.41861	ALIADSGLK	y7	heavy
sp|Q9Z2I9|SUCB1_MOUSE	ALIADSGLK.2	2	447.273532	596.334546	ALIADSGLK	y6	heavy
sp|Q9Z2I9|SUCB1_MOUSE	ALIADSGLK.2	2	447.273532	525.297432	ALIADSGLK	y5	heavy
sp|Q9Z2I9|SUCB1_MOUSE	ALIADSGLK.2	2	447.273532	410.270489	ALIADSGLK	y4	heavy
sp|Q9Z2I9|SUCB1_MOUSE	ILAC[+57.0]DDLDEAAK.2	2	667.318842	1107.46228	ILACDDLDEAAK	y10	light
sp|Q9Z2I9|SUCB1_MOUSE	ILAC[+57.0]DDLDEAAK.2	2	667.318842	876.394518	ILACDDLDEAAK	y8	light
sp|Q9Z2I9|SUCB1_MOUSE	ILAC[+57.0]DDLDEAAK.2	2	667.318842	533.256568	ILACDDLDEAAK	y5	light
sp|Q9Z2I9|SUCB1_MOUSE	ILAC[+57.0]DDLDEAAK.2	2	670.328907	1113.482409	ILACDDLDEAAK	y10	heavy
sp|Q9Z2I9|SUCB1_MOUSE	ILAC[+57.0]DDLDEAAK.2	2	670.328907	882.414647	ILACDDLDEAAK	y8	heavy
sp|Q9Z2I9|SUCB1_MOUSE	ILAC[+57.0]DDLDEAAK.2	2	670.328907	539.276697	ILACDDLDEAAK	y5	heavy
sp|Q9Z2I9|SUCB1_MOUSE	ILAC[+57.0]DDLDEAAK.2	2	670.328907	424.249753	ILACDDLDEAAK	y4	heavy
sp|Q9Z2I9|SUCB1_MOUSE	LSEIVTLAK.2	2	487.30005	860.50876	LSEIVTLAK	y8	light
sp|Q9Z2I9|SUCB1_MOUSE	LSEIVTLAK.2	2	487.30005	773.476731	LSEIVTLAK	y7	light
sp|Q9Z2I9|SUCB1_MOUSE	LSEIVTLAK.2	2	487.30005	531.350074	LSEIVTLAK	y5	light
sp|Q9Z2I9|SUCB1_MOUSE	LSEIVTLAK.2	2	487.30005	432.28166	LSEIVTLAK	y4	light
sp|Q9Z2I9|SUCB1_MOUSE	LSEIVTLAK.2	2	490.310114	866.528889	LSEIVTLAK	y8	heavy
sp|Q9Z2I9|SUCB1_MOUSE	LSEIVTLAK.2	2	490.310114	779.49686	LSEIVTLAK	y7	heavy
sp|Q9Z2I9|SUCB1_MOUSE	LSEIVTLAK.2	2	490.310114	537.370203	LSEIVTLAK	y5	heavy
sp|Q9Z2I9|SUCB1_MOUSE	LSEIVTLAK.2	2	490.310114	438.301789	LSEIVTLAK	y4	heavy
